# Supplementary material for: ﻿Phylogenomics of North American cybaeid spiders (Araneae, Cybaeidae), including the description of new taxa from the Klamath Mountains Geomorphic Province
Source: Zookeys. 2025 Feb 6;1226:47–75. doi: 10.3897/zookeys.1226.140204 (PMC11826229; doi:10.3897/zookeys.1226.140204)
Supplement: XML Treatment for Siskiyu [file zookeys.1226.140204-treatment1.xml]

<!DOCTYPE tp:taxon-treatment
  PUBLIC "-//TaxonX//DTD Taxonomic Treatment Publishing DTD v0 20100105//EN" "tax-treatment-NSO.dtd">
<tp:taxon-treatment xmlns:tp="http://www.plazi.org/taxpub"><tp:treatment-meta><kwd-group><label>Taxon classification</label><kwd>
                <named-content content-type="kingdom">Animalia</named-content>
              </kwd><kwd>
                <named-content content-type="order">Araneae</named-content>
              </kwd><kwd>
                <named-content content-type="family">Cybaeidae</named-content>
              </kwd></kwd-group><mixed-citation publication-type="journal"><person-group><name><surname>Hedin</surname><given-names>Marshal</given-names></name><name><surname>Ramírez</surname><given-names>Martín J.</given-names></name><name><surname>Monjaraz-Ruedas</surname><given-names>Rodrigo</given-names></name></person-group><article-title>﻿Phylogenomics of North American cybaeid spiders (<tp:taxon-name><tp:taxon-name-part taxon-name-part-type="order">Araneae</tp:taxon-name-part></tp:taxon-name>, <tp:taxon-name><tp:taxon-name-part taxon-name-part-type="family">Cybaeidae</tp:taxon-name-part></tp:taxon-name>), including the description of new taxa from the Klamath Mountains Geomorphic Province</article-title><source>Zookeys</source><day>06</day><month>02</month><year>2025</year><volume>1226</volume><fpage>47</fpage><lpage>75</lpage><pub-id pub-id-type="doi">10.3897/zookeys.1226.140204</pub-id></mixed-citation></tp:treatment-meta><tp:nomenclature><label>﻿Genus</label><tp:taxon-name>
              <object-id xmlns:xlink="http://www.w3.org/1999/xlink" content-type="arpha" xlink:type="simple">D143EFD9-B161-58E1-A385-DBA7ACE1A587</object-id>
              <tp:taxon-name-part taxon-name-part-type="genus" reg="Siskiyu">Siskiyu</tp:taxon-name-part>
              <object-id xmlns:xlink="http://www.w3.org/1999/xlink" content-type="zoobank" xlink:type="simple">https://zoobank.org/D0905AEA-AFE9-4315-9C43-64705231957A</object-id>
            </tp:taxon-name><tp:taxon-status xmlns:xlink="http://www.w3.org/1999/xlink" xlink:type="simple">gen. nov.</tp:taxon-status><xref ref-type="fig" rid="F1">Figs 1</xref><xref ref-type="fig" rid="F6">, 6</xref><xref ref-type="fig" rid="F7">, 7</xref></tp:nomenclature><tp:treatment-sec sec-type="etymology" id="SECID0EEPBG"><title>Etymology.</title><p>A modification of siskiyou, from the Klamath-Siskiyou Mountains that encompass much of the known distribution of this genus. The etymology of siskiyou, possibly indigenous, remains uncertain. Grammatical gender treated as feminine.</p></tp:treatment-sec><tp:treatment-sec sec-type="diagnosis" id="SECID0EJPBG"><title>Diagnosis.</title><p>With a conspicuous fracture line near the base of patellae I–IV, like close relatives <italic><tp:taxon-name><tp:taxon-name-part taxon-name-part-type="genus" reg="Calymmaria">Calymmaria</tp:taxon-name-part></tp:taxon-name></italic> and <italic><tp:taxon-name><tp:taxon-name-part taxon-name-part-type="genus" reg="Willisus">Willisus</tp:taxon-name-part></tp:taxon-name></italic> (<xref ref-type="bibr" rid="B54">Roth 1981</xref>: fig. 1; <xref ref-type="bibr" rid="B28">Heiss and Draney 2004</xref>: fig. 3). The male palp of <italic><tp:taxon-name><tp:taxon-name-part taxon-name-part-type="genus" reg="Siskiyu">Siskiyu</tp:taxon-name-part></tp:taxon-name></italic> gen. nov. is diagnosed from <italic><tp:taxon-name><tp:taxon-name-part taxon-name-part-type="genus" reg="Calymmaria">Calymmaria</tp:taxon-name-part></tp:taxon-name></italic> in possessing a dorsal tegular process, a thinner embolus with the distal tip projecting ventrally, associated with a trilobed conductor (Fig. <xref ref-type="fig" rid="F6">6A, B</xref>). <italic><tp:taxon-name><tp:taxon-name-part taxon-name-part-type="genus" reg="Calymmaria">Calymmaria</tp:taxon-name-part></tp:taxon-name></italic> palps lack a tegular process, have generally thicker (or sometimes forked) emboli, with conductors that lack dorsal processes (<xref ref-type="bibr" rid="B28">Heiss and Draney 2004</xref>: figs 6, 7). <italic><tp:taxon-name><tp:taxon-name-part taxon-name-part-type="genus" reg="Siskiyu">Siskiyu</tp:taxon-name-part></tp:taxon-name></italic> gen. nov. male palps are most like those of <italic><tp:taxon-name><tp:taxon-name-part taxon-name-part-type="genus" reg="Willisus">Willisus</tp:taxon-name-part></tp:taxon-name></italic> but differ in the condition of the dorsal tegular process (more robust and toothed in <italic><tp:taxon-name><tp:taxon-name-part taxon-name-part-type="genus" reg="Willisus">Willisus</tp:taxon-name-part></tp:taxon-name></italic>), shape of the embolus (sinuate in <italic><tp:taxon-name><tp:taxon-name-part taxon-name-part-type="genus" reg="Willisus">Willisus</tp:taxon-name-part></tp:taxon-name></italic>), and shapes of both the conductor and <abbrev xmlns:xlink="http://www.w3.org/1999/xlink" xlink:title="retrolateral tibial apophysis" id="ABBRID0E5RBG" xlink:type="simple">RTA</abbrev> lobes (<xref ref-type="bibr" rid="B54">Roth 1981</xref>: figs 3–5). <italic><tp:taxon-name><tp:taxon-name-part taxon-name-part-type="genus" reg="Siskiyu">Siskiyu</tp:taxon-name-part></tp:taxon-name></italic> gen. nov. female genitalia differ from <italic><tp:taxon-name><tp:taxon-name-part taxon-name-part-type="genus" reg="Calymmaria">Calymmaria</tp:taxon-name-part></tp:taxon-name></italic> in possessing subequal, bilobed spherical spermathecae (Fig. <xref ref-type="fig" rid="F7">7D, E</xref>), in contrast to the simple paired spherical spermathecae of most <italic><tp:taxon-name><tp:taxon-name-part taxon-name-part-type="genus" reg="Calymmaria">Calymmaria</tp:taxon-name-part></tp:taxon-name></italic> (<xref ref-type="bibr" rid="B28">Heiss and Draney 2004</xref>: figs 4, 5), and different from the distinctive <italic><tp:taxon-name><tp:taxon-name-part taxon-name-part-type="genus" reg="Cybaeus">C.</tp:taxon-name-part><tp:taxon-name-part taxon-name-part-type="species" reg="alleni">alleni</tp:taxon-name-part></tp:taxon-name></italic> epigynum; <xref ref-type="bibr" rid="B28">Heiss and Draney 2004</xref>: figs 8, 9). <italic><tp:taxon-name><tp:taxon-name-part taxon-name-part-type="genus" reg="Siskiyu">Siskiyu</tp:taxon-name-part></tp:taxon-name></italic> gen. nov. female genitalia are distinguished from those of <italic><tp:taxon-name><tp:taxon-name-part taxon-name-part-type="genus" reg="Willisus">Willisus</tp:taxon-name-part></tp:taxon-name></italic> which include short copulatory ducts and oblique kidney-bean shaped spermathecae (<xref ref-type="bibr" rid="B54">Roth 1981</xref>: figs 6, 7).</p><fig id="F6" position="float" orientation="portrait"><object-id xmlns:xlink="http://www.w3.org/1999/xlink" content-type="doi" xlink:type="simple">10.3897/zookeys.1226.140204.figure6</object-id><object-id xmlns:xlink="http://www.w3.org/1999/xlink" content-type="arpha" xlink:type="simple">9075B89E-FF77-560E-A8E5-B12607DEE29B</object-id><label>Figure 6.</label><caption><p><italic><tp:taxon-name><tp:taxon-name-part taxon-name-part-type="genus" reg="Siskiyu">Siskiyu</tp:taxon-name-part><tp:taxon-name-part taxon-name-part-type="species" reg="armilla">armilla</tp:taxon-name-part></tp:taxon-name></italic> sp. nov. holotype ♂ (SDSU_G1090) palp <bold>A</bold> ventral view <bold>B</bold> lateral view. Elongate cymbium, tegular process, embolus, conductor processes, patellar apophysis, and <abbrev xmlns:xlink="http://www.w3.org/1999/xlink" xlink:title="retrolateral tibial apophysis" id="ABBRID0E2UBG" xlink:type="simple">RTA</abbrev> basal and distal processes labeled.</p></caption><graphic xmlns:xlink="http://www.w3.org/1999/xlink" xlink:href="zookeys-1226-047_article-140204__-g006.jpg" position="float" orientation="portrait" xlink:type="simple" id="oo_1243095.jpg"><uri content-type="original_file" xlink:type="simple">https://binary.pensoft.net/fig/1243095</uri></graphic></fig><fig id="F7" position="float" orientation="portrait"><object-id xmlns:xlink="http://www.w3.org/1999/xlink" content-type="doi" xlink:type="simple">10.3897/zookeys.1226.140204.figure7</object-id><object-id xmlns:xlink="http://www.w3.org/1999/xlink" content-type="arpha" xlink:type="simple">4B6B7A22-A93C-52FC-94D6-0A3D5D6AA83F</object-id><label>Figure 7.</label><caption><p><italic><tp:taxon-name><tp:taxon-name-part taxon-name-part-type="genus" reg="Siskiyu">Siskiyu</tp:taxon-name-part><tp:taxon-name-part taxon-name-part-type="species" reg="armilla">armilla</tp:taxon-name-part></tp:taxon-name></italic> sp. nov. paratype ♀ (SDSU_G1086A) <bold>A</bold> dorsal view <bold>B</bold> ventral view <bold>C</bold> leg IV patellar fracture line <bold>D</bold> ventral epigynum <bold>E</bold> dorsal epigynum. Patellar fracture lines and epigynal dorsal ridge, copulatory openings (co), copulatory ducts (cd), bilobed spermathecae and fertilization ducts (fd) labeled.</p></caption><graphic xmlns:xlink="http://www.w3.org/1999/xlink" xlink:href="zookeys-1226-047_article-140204__-g007.jpg" position="float" orientation="portrait" xlink:type="simple" id="oo_1243096.jpg"><uri content-type="original_file" xlink:type="simple">https://binary.pensoft.net/fig/1243096</uri></graphic></fig></tp:treatment-sec><tp:treatment-sec sec-type="description" id="SECID0EGWBG"><title>Description.</title><p>Adults 2–3 mm in length. Dorsal carapace mostly bare and lacking pigmentation, longitudinal fovea ~ 2 × length of PME diameter. Eight eyes, anterior eye row slightly recurved, posterior eye row slightly procurved. AMEs smallest, ~ ¼ diameter of ALEs, separated by diameter. Lateral eyes approximately contiguous, approximately equal in size; PMEs ½ diameter of PLEs, slightly closer to PLEs. Clypeus as high as ALEs. Chelicerae straight, longer than width of cephalic region, lateral boss present; anterior margin with three teeth, posterior margin with five or six teeth. Labium nearly square, narrowing slightly anteriorly. Endites slightly convergent, ~ 2 × as long as wide, with serrula. Sternum approximately heart-shaped but with truncated anterior edge, narrowed posteriorly, ending at posterior edge of hind coxae; sparsely covered with fine hairs. Trochanters without notches. Legs with fine hairs, mostly unmarked. Leg formula 1, 4, 2, 3. Patella-tibia I 1.6–2× longer than carapace. Femurs lacking macrosetae; patellar, tibial, and metatarsal macrosetae restricted to posterior legs. Leg patellae with conspicuous cleavage plane basally at ⅕ of patella length (Fig. <xref ref-type="fig" rid="F7">7C</xref>). Tarsi and metatarsi with dorsal rows of 3–6 long trichobothria. Paired tarsal claws with ten teeth, median claw very small, semicircular hairs between claws not obvious. Abdomen with scattered simple hairs, more ventrally than dorsally. Colulus inconspicuous, with six setae. Anterior spinnerets are stout, conical, separated by basal width, distal segment hemispherical. Posterior spinnerets longer than anterior with wedge-shaped distal segments ~ 1.3× longer than length of basal segment, pointed medially. Median spinnerets lying directly posterior and approximately equal in height to anterior spinnerets, closely adjacent.</p><p>Female palp with tibial and tarsal macrosetae, clothed with fine hairs. Female genitalia with paired lateral openings, elongate copulatory ducts, bilobed spermathecae. Male palp with distal patellar apophysis; tibia with basal and distal processes. Bulb with small tegular process, slender embolus protected by beak-like ventral process of triangular conductor.</p></tp:treatment-sec><tp:treatment-sec><!--Section generated to contain objects referenced in tp:taxon-treatment.--><fig id="F1" position="float" orientation="portrait"><object-id xmlns:xlink="http://www.w3.org/1999/xlink" content-type="doi" xlink:type="simple">10.3897/zookeys.1226.140204.figure1</object-id><object-id xmlns:xlink="http://www.w3.org/1999/xlink" content-type="arpha" xlink:type="simple">17FCF69D-BE04-5D05-8A77-4DFE1CB0378E</object-id><label>Figure 1.</label><caption><p>Images of live cybaeid spiders. <bold>A</bold><italic><tp:taxon-name><tp:taxon-name-part taxon-name-part-type="genus" reg="Neocryphoeca">Neocryphoeca</tp:taxon-name-part><tp:taxon-name-part taxon-name-part-type="species" reg="beattyi">beattyi</tp:taxon-name-part></tp:taxon-name></italic> ♀, Pinal County, AZ, RWM 22_011 <bold>B</bold><italic><tp:taxon-name><tp:taxon-name-part taxon-name-part-type="genus" reg="Blabomma">Blabomma</tp:taxon-name-part></tp:taxon-name> sp</italic> ♀, San Diego County, CA, MCH 22_020 <bold>C</bold><italic><tp:taxon-name><tp:taxon-name-part taxon-name-part-type="genus" reg="Siskiyu">Siskiyu</tp:taxon-name-part><tp:taxon-name-part taxon-name-part-type="species" reg="armilla">armilla</tp:taxon-name-part></tp:taxon-name></italic> sp. nov. immature ♀, Siskiyou County CA, MCH 24_057; patellar fracture line labeled <bold>D</bold><italic><tp:taxon-name><tp:taxon-name-part taxon-name-part-type="genus" reg="Siskiyu">Siskiyu</tp:taxon-name-part><tp:taxon-name-part taxon-name-part-type="species" reg="armilla">armilla</tp:taxon-name-part></tp:taxon-name></italic> sp. nov. immature ♂, Siskiyou County CA, MCH 24_057; with silk webbing presumed to belong to the spider <bold>E</bold><italic><tp:taxon-name><tp:taxon-name-part taxon-name-part-type="genus" reg="Cybaeota">Cybaeota</tp:taxon-name-part><tp:taxon-name-part taxon-name-part-type="species" reg="shastae">shastae</tp:taxon-name-part></tp:taxon-name></italic> ♀ Chamberlin &amp; Ivie, 1937, East Rosebud Creek, MT <bold>F</bold><italic><tp:taxon-name><tp:taxon-name-part taxon-name-part-type="genus" reg="Cybaeus">Cybaeus</tp:taxon-name-part><tp:taxon-name-part taxon-name-part-type="species" reg="somesbar">somesbar</tp:taxon-name-part></tp:taxon-name></italic> ♀ Bennett, 2009, Shasta County, CA, MCH 24_012. All images taken by M Hedin, except for <italic><tp:taxon-name><tp:taxon-name-part taxon-name-part-type="genus" reg="Neocryphoeca">Neocryphoeca</tp:taxon-name-part></tp:taxon-name></italic> (RW Mendez).</p></caption><graphic xmlns:xlink="http://www.w3.org/1999/xlink" xlink:href="zookeys-1226-047_article-140204__-g001.jpg" position="float" orientation="portrait" xlink:type="simple" id="oo_1243090.jpg"><uri content-type="original_file" xlink:type="simple">https://binary.pensoft.net/fig/1243090</uri></graphic></fig></tp:treatment-sec><ref-list><ref id="B54"><mixed-citation xmlns:xlink="http://www.w3.org/1999/xlink" xlink:type="simple"><person-group><name name-style="western"><surname>Roth</surname><given-names>VD</given-names></name></person-group> (<year>1981</year>) <article-title>A new genus of spider (<tp:taxon-name><tp:taxon-name-part taxon-name-part-type="family">Agelenidae</tp:taxon-name-part></tp:taxon-name>) from California exhibiting a third type of leg autospasy.</article-title><source>Bulletin of the American Museum of Natural History</source><volume>170</volume>: <fpage>101</fpage>–<lpage>105</lpage>. <ext-link xlink:href="https://wsc.nmbe.ch/species/12952" ext-link-type="uri" xlink:type="simple">https://wsc.nmbe.ch/species/12952</ext-link></mixed-citation></ref><ref id="B28"><mixed-citation xmlns:xlink="http://www.w3.org/1999/xlink" xlink:type="simple"><person-group><name name-style="western"><surname>Heiss</surname><given-names>JS</given-names></name><name name-style="western"><surname>Draney</surname><given-names>ML</given-names></name></person-group> (<year>2004</year>) <article-title>Revision of the Nearctic spider genus <italic><tp:taxon-name><tp:taxon-name-part taxon-name-part-type="genus">Calymmaria</tp:taxon-name-part></tp:taxon-name></italic> (<tp:taxon-name><tp:taxon-name-part taxon-name-part-type="order">Araneae</tp:taxon-name-part></tp:taxon-name>, <tp:taxon-name><tp:taxon-name-part taxon-name-part-type="family">Hahniidae</tp:taxon-name-part></tp:taxon-name>).</article-title><source>The Journal of Arachnology</source><volume>32</volume>(<issue>3</issue>): <fpage>457</fpage>–<lpage>525</lpage>. <ext-link xlink:href="10.1636/H02-12" ext-link-type="doi" xlink:type="simple">https://doi.org/10.1636/H02-12</ext-link></mixed-citation></ref></ref-list></tp:taxon-treatment>
