# Supplementary material for: ﻿Phylogenomics of North American cybaeid spiders (Araneae, Cybaeidae), including the description of new taxa from the Klamath Mountains Geomorphic Province
Source: Zookeys. 2025 Feb 6;1226:47–75. doi: 10.3897/zookeys.1226.140204 (PMC11826229; doi:10.3897/zookeys.1226.140204)
Supplement: XML Treatment for Siskiyu armilla [file zookeys.1226.140204-treatment2.xml]

<!DOCTYPE tp:taxon-treatment
  PUBLIC "-//TaxonX//DTD Taxonomic Treatment Publishing DTD v0 20100105//EN" "tax-treatment-NSO.dtd">
<tp:taxon-treatment xmlns:tp="http://www.plazi.org/taxpub"><tp:treatment-meta><kwd-group><label>Taxon classification</label><kwd>
                <named-content content-type="kingdom">Animalia</named-content>
              </kwd><kwd>
                <named-content content-type="order">Araneae</named-content>
              </kwd><kwd>
                <named-content content-type="family">Cybaeidae</named-content>
              </kwd></kwd-group><mixed-citation publication-type="journal"><person-group><name><surname>Hedin</surname><given-names>Marshal</given-names></name><name><surname>Ramírez</surname><given-names>Martín J.</given-names></name><name><surname>Monjaraz-Ruedas</surname><given-names>Rodrigo</given-names></name></person-group><article-title>﻿Phylogenomics of North American cybaeid spiders (<tp:taxon-name><tp:taxon-name-part taxon-name-part-type="order">Araneae</tp:taxon-name-part></tp:taxon-name>, <tp:taxon-name><tp:taxon-name-part taxon-name-part-type="family">Cybaeidae</tp:taxon-name-part></tp:taxon-name>), including the description of new taxa from the Klamath Mountains Geomorphic Province</article-title><source>Zookeys</source><day>06</day><month>02</month><year>2025</year><volume>1226</volume><fpage>47</fpage><lpage>75</lpage><pub-id pub-id-type="doi">10.3897/zookeys.1226.140204</pub-id></mixed-citation></tp:treatment-meta><tp:nomenclature><label>﻿</label><tp:taxon-name>
              <object-id xmlns:xlink="http://www.w3.org/1999/xlink" content-type="arpha" xlink:type="simple">F2A4040E-5FF9-5633-B2C1-03F53A888CFE</object-id>
              <tp:taxon-name-part taxon-name-part-type="genus" reg="Siskiyu">Siskiyu</tp:taxon-name-part>
              <tp:taxon-name-part taxon-name-part-type="species" reg="armilla">armilla</tp:taxon-name-part>
              <object-id xmlns:xlink="http://www.w3.org/1999/xlink" content-type="zoobank" xlink:type="simple">https://zoobank.org/801103E9-B416-4D88-83D3-7E99272B927A</object-id>
            </tp:taxon-name><tp:taxon-status xmlns:xlink="http://www.w3.org/1999/xlink" xlink:type="simple">sp. nov.</tp:taxon-status><xref ref-type="fig" rid="F1">Figs 1</xref><xref ref-type="fig" rid="F6">, 6</xref><xref ref-type="fig" rid="F7">, 7</xref><xref ref-type="fig" rid="F10">, 10</xref></tp:nomenclature><tp:treatment-sec sec-type="material" id="SECID0EKYBG"><title>Material examined.</title><p><bold><italic>Holotype</italic>: – Oregon, Josephine Co.</bold> • ♂; Hwy 46, 8.3 mi. E Cave Junction, near Nelson Creek, along Sucker Creek; <named-content xmlns:xlink="http://www.w3.org/1999/xlink" content-type="dwc:verbatimCoordinates" xlink:type="simple"><named-content content-type="geo-json" specific-use="{&#34;type&#34;:&#34;Point&#34;,&#34;coordinates&#34;:[-123.500800,42.164300]}" id="NCID0EYYBG" xlink:type="simple">42.1643, -123.5008</named-content></named-content>; 15 Aug. 2006; coll. M. Hedin, R. Keith, M. McCormack; MCH 06_115; SDSU_G1090; <bold><italic>Paratypes</italic>: – California, Siskiyou Co.</bold> • 2♀; West Fork Beaver Creek, confluence with Little Soda Creek, Forest Road 47N01; <named-content xmlns:xlink="http://www.w3.org/1999/xlink" content-type="dwc:verbatimCoordinates" xlink:type="simple"><named-content content-type="geo-json" specific-use="{&#34;type&#34;:&#34;Point&#34;,&#34;coordinates&#34;:[-122.833400,41.945500]}" id="NCID0EEZBG" xlink:type="simple">41.9455, -122.8334</named-content></named-content>; 18 Apr. 2006; coll. M. Hedin; MCH 06_066; SDSU_G1086, SDSU_G1086A; • 3♀; Matthews Creek campground, on Salmon River; <named-content xmlns:xlink="http://www.w3.org/1999/xlink" content-type="dwc:verbatimCoordinates" xlink:type="simple"><named-content content-type="geo-json" specific-use="{&#34;type&#34;:&#34;Point&#34;,&#34;coordinates&#34;:[-123.214800,41.186300]}" id="NCID0EMZBG" xlink:type="simple">41.1863, -123.2148</named-content></named-content>; 10–12 July 2005; coll. M. Hedin; MCH 05_029.</p></tp:treatment-sec><tp:treatment-sec sec-type="material" id="SECID0ERZBG"><title>Additional material.</title><p><bold>USA – Oregon, Josephine Co.</bold> • ♂; Hwy 46, 8.3 mi. E Cave Junction, near Nelson Creek, along Sucker Creek; <named-content xmlns:xlink="http://www.w3.org/1999/xlink" content-type="dwc:verbatimCoordinates" xlink:type="simple"><named-content content-type="geo-json" specific-use="{&#34;type&#34;:&#34;Point&#34;,&#34;coordinates&#34;:[-123.500800,42.164300]}" id="NCID0E3ZBG" xlink:type="simple">42.1643, -123.5008</named-content></named-content>; 15 Aug. 2006; coll. M. Hedin, R. Keith, M. McCormack; MCH 06_115; SDSU_G1089; – <bold>California, Siskiyou Co.</bold> • ♀; West Fork Beaver Creek, confluence with Little Soda Creek, Forest Road 47N01; <named-content xmlns:xlink="http://www.w3.org/1999/xlink" content-type="dwc:verbatimCoordinates" xlink:type="simple"><named-content content-type="geo-json" specific-use="{&#34;type&#34;:&#34;Point&#34;,&#34;coordinates&#34;:[-122.833400,41.945500]}" id="NCID0EG1BG" xlink:type="simple">41.9455, -122.8334</named-content></named-content>; 18 Apr. 2006; coll. M. Hedin; MCH 06_066; SDSU_G1087; • ♀; Beaver Creek Rd, near Beaver Creek campground; <named-content xmlns:xlink="http://www.w3.org/1999/xlink" content-type="dwc:verbatimCoordinates" xlink:type="simple"><named-content content-type="geo-json" specific-use="{&#34;type&#34;:&#34;Point&#34;,&#34;coordinates&#34;:[-122.832100,41.923800]}" id="NCID0EO1BG" xlink:type="simple">41.9238, -122.8321</named-content></named-content>; 18 Apr. 2006; coll. M. Hedin; MCH 06_065; SDSU_G1088; • several immatures; FR 11, along Beaver Creek, below confluence with Fishtrap Creek; <named-content xmlns:xlink="http://www.w3.org/1999/xlink" content-type="dwc:verbatimCoordinates" xlink:type="simple"><named-content content-type="geo-json" specific-use="{&#34;type&#34;:&#34;Point&#34;,&#34;coordinates&#34;:[-122.802400,41.942600]}" id="NCID0EW1BG" xlink:type="simple">41.9426, -122.8024</named-content></named-content>; 22 July 2024; coll. M. Hedin, O. Hedin; MCH 24_057; • ♀; Matthews Creek campground, on Salmon River; <named-content xmlns:xlink="http://www.w3.org/1999/xlink" content-type="dwc:verbatimCoordinates" xlink:type="simple"><named-content content-type="geo-json" specific-use="{&#34;type&#34;:&#34;Point&#34;,&#34;coordinates&#34;:[-123.214800,41.186300]}" id="NCID0E51BG" xlink:type="simple">41.1863, -123.2148</named-content></named-content>; 10–12 July 2005; coll. M. Hedin; MCH 05_029; SDSU_G0570.</p></tp:treatment-sec><tp:treatment-sec sec-type="etymology" id="SECID0ED2BG"><title>Etymology.</title><p><italic>armilla</italic> (L., a ring, bracelet), from the conspicuous ring-like patellar fracture lines (Fig. <xref ref-type="fig" rid="F1">1C</xref>).</p></tp:treatment-sec><tp:treatment-sec sec-type="description" id="SECID0EX2BG"><title>Description of ♂ holotype.</title><p>(SDSU_G1090; Fig. <xref ref-type="fig" rid="F6">6A, B</xref>) Color in alcohol pale cream to white, fangs slightly darker. Carapace essentially bare, unmarked; abdomen dusky dorsally and ventrally, slightly darker dorsal longitudinal bars posteriorly. Total length 2.3, carapace length 1.15, carapace width 0.85, cephalic region width 0.5, posterior eye row width 0.325. Eye diameters AME:ALE:PME:PLE = 0.025:0.075:0.05:0.075. Leg I article lengths (1.65, 0.5, 1.9, 1.6, 0.9 = 6.4), leg IV article lengths (1.45, 0.4, 1.5, 1.5, 0.8 = 5.6). Leg macrosetae sparse, one or two on tibia III and V (prolateral and ventral), and metatarsus III and IV (prolateral and ventral, distal cluster).</p><p>Male palp with shelf-like distal patellar apophysis. Basal retrolateral tibial apophysis (<abbrev xmlns:xlink="http://www.w3.org/1999/xlink" xlink:title="retrolateral tibial apophysis" id="ABBRID0ED3BG" xlink:type="simple">RTA</abbrev>) a minute spike, with sclerotized parallel weak ridges bordering a slight excavation, extending to a short and blade-like distal <abbrev xmlns:xlink="http://www.w3.org/1999/xlink" xlink:title="retrolateral tibial apophysis" id="ABBRID0EH3BG" xlink:type="simple">RTA</abbrev>. Bulb with a short dorsal tegular process at base of whip-like embolus which extends to ~ 3 o’clock then projects ventrally, protected by conductor. Triangular conductor with spatulate distal, and sharply pointed basal lobes. Beak-like ventral lobe of conductor enclosing embolus. Median apophysis absent. Cymbium elongate, distal projection approximately as long as bulb.</p></tp:treatment-sec><tp:treatment-sec sec-type="description" id="SECID0EL3BG"><title>Description of ♀ paratype.</title><p>(SDSU_G1086A; Fig. <xref ref-type="fig" rid="F7">7A–E</xref>) Color in alcohol pale cream to orange, fangs slightly darker. Carapace essentially bare, unmarked; abdomen without markings. Total length 2.9, carapace length 1.3, carapace width 0.925, cephalic region width 0.55, posterior eye row width 0.325. Eye diameters AME:ALE:PME:PLE = 0.025:1:0.05:1. Leg I article lengths (1.57, 0.5, 1.6, 1.4, 0.9 = 5.9), leg IV article lengths (1.55, 0.4, 1.5, 1.5, 0.7 = 5.7). Leg macrosetae sparse, 1 on dorsal patella III and IV, 1–2 on tibia III and V (prolateral and ventral), and metatarsus III and IV (prolateral and ventral, distal cluster).</p><p>Epigynal plate with a semicircular ridge along the anterior edge (Fig. <xref ref-type="fig" rid="F7">7D, E</xref>). Paired lateral ear-shaped copulatory openings, sclerotized laterally and ventrally, lie ventral to this ridge. Thin copulatory ducts arise from copulatory openings and loop dorsally to meet in the midline, then extend ventrally in parallel, diverge at the bottom, then extend dorsally to connect with spermathecae. Paired spermathecae bilobed, medial lobe slightly smaller and more oval-shaped than larger and more spherical lateral lobes, connected by a short, looped duct. Fertilization ducts short and indistinct, extending ventrally from medial lobes.</p></tp:treatment-sec><tp:treatment-sec sec-type="variation" id="SECID0E23BG"><title>Variation.</title><p>Female epigyna from the three geographically distant known locations (Cave Junction, Beaver Creek, Salmon River, Fig. <xref ref-type="fig" rid="F10">10</xref>) are very similar in detail.</p></tp:treatment-sec><tp:treatment-sec sec-type="distribution" id="SECID0EF4BG"><title>Distribution and natural history.</title><p>Known from five separate locations (three in close vicinity near Beaver Creek), spanning from northern records near Cave Junction, Oregon to southern records along the Salmon River in Siskiyou County, California (Fig. <xref ref-type="fig" rid="F10">10</xref>). All collecting events are from mixed coniferous forests (including <italic><tp:taxon-name><tp:taxon-name-part taxon-name-part-type="genus" reg="Pseudotsuga">Pseudotsuga</tp:taxon-name-part><tp:taxon-name-part taxon-name-part-type="species" reg="menziesii">menziesii</tp:taxon-name-part></tp:taxon-name></italic>, <italic><tp:taxon-name><tp:taxon-name-part taxon-name-part-type="genus" reg="Pinus">Pinus</tp:taxon-name-part></tp:taxon-name></italic> sp., <italic><tp:taxon-name><tp:taxon-name-part taxon-name-part-type="genus" reg="Arbutus">Arbutus</tp:taxon-name-part><tp:taxon-name-part taxon-name-part-type="species" reg="menziesii">menziesii</tp:taxon-name-part></tp:taxon-name></italic>) at mid-elevations (550–800 m) in the Klamath-Siskiyou Mountains. We anticipate additional populations in intervening and neighboring locations.</p><p>Spiders found abundantly beneath rocks in shaded rock piles, often under rocks lying directly on the surface, versus deeper in rock piles. Spiders were generally found without associated webs, although some subadult specimens found along Beaver Creek at Fishtrap Creek (MCH 24_057) were found near sparse webbing (Fig. <xref ref-type="fig" rid="F1">1D</xref>). Adults have been collected in April, July, and August; only subadults were found during the July collecting event at Fishtrap Creek (MCH 24_057).</p></tp:treatment-sec><tp:treatment-sec sec-type="comments" id="SECID0ES5BG"><title>Comments.</title><p>Discovery of this distinctive taxon adds to our knowledge of the highly diverse flora and fauna of the Klamath-Siskiyou Mountains (<xref ref-type="bibr" rid="B31">Kauffmann and Garwood 2022</xref>). Other globally rare and endemic spider taxa, reflecting also the high phylogenetic diversity of the region, include <italic><tp:taxon-name><tp:taxon-name-part taxon-name-part-type="genus" reg="Hypochilus">Hypochilus</tp:taxon-name-part><tp:taxon-name-part taxon-name-part-type="species" reg="kastoni">kastoni</tp:taxon-name-part></tp:taxon-name></italic> Platnick, 1987, <italic><tp:taxon-name><tp:taxon-name-part taxon-name-part-type="genus" reg="Trogloraptor">Trogloraptor</tp:taxon-name-part><tp:taxon-name-part taxon-name-part-type="species" reg="marchingtoni">marchingtoni</tp:taxon-name-part></tp:taxon-name></italic> Griswold, Audisio &amp; Ledford, 2012, and <italic><tp:taxon-name><tp:taxon-name-part taxon-name-part-type="genus" reg="Calileptoneta">Calileptoneta</tp:taxon-name-part><tp:taxon-name-part taxon-name-part-type="species" reg="sylva">sylva</tp:taxon-name-part></tp:taxon-name></italic> (Chamberlin &amp; Ivie, 1942). Additional efforts are needed to fully understand the arthropod biodiversity of this unique region.</p></tp:treatment-sec><tp:treatment-sec><!--Section generated to contain objects referenced in tp:taxon-treatment.--><fig id="F1" position="float" orientation="portrait"><object-id xmlns:xlink="http://www.w3.org/1999/xlink" content-type="doi" xlink:type="simple">10.3897/zookeys.1226.140204.figure1</object-id><object-id xmlns:xlink="http://www.w3.org/1999/xlink" content-type="arpha" xlink:type="simple">17FCF69D-BE04-5D05-8A77-4DFE1CB0378E</object-id><label>Figure 1.</label><caption><p>Images of live cybaeid spiders. <bold>A</bold><italic><tp:taxon-name><tp:taxon-name-part taxon-name-part-type="genus" reg="Neocryphoeca">Neocryphoeca</tp:taxon-name-part><tp:taxon-name-part taxon-name-part-type="species" reg="beattyi">beattyi</tp:taxon-name-part></tp:taxon-name></italic> ♀, Pinal County, AZ, RWM 22_011 <bold>B</bold><italic><tp:taxon-name><tp:taxon-name-part taxon-name-part-type="genus" reg="Blabomma">Blabomma</tp:taxon-name-part></tp:taxon-name> sp</italic> ♀, San Diego County, CA, MCH 22_020 <bold>C</bold><italic><tp:taxon-name><tp:taxon-name-part taxon-name-part-type="genus" reg="Siskiyu">Siskiyu</tp:taxon-name-part><tp:taxon-name-part taxon-name-part-type="species" reg="armilla">armilla</tp:taxon-name-part></tp:taxon-name></italic> sp. nov. immature ♀, Siskiyou County CA, MCH 24_057; patellar fracture line labeled <bold>D</bold><italic><tp:taxon-name><tp:taxon-name-part taxon-name-part-type="genus" reg="Siskiyu">Siskiyu</tp:taxon-name-part><tp:taxon-name-part taxon-name-part-type="species" reg="armilla">armilla</tp:taxon-name-part></tp:taxon-name></italic> sp. nov. immature ♂, Siskiyou County CA, MCH 24_057; with silk webbing presumed to belong to the spider <bold>E</bold><italic><tp:taxon-name><tp:taxon-name-part taxon-name-part-type="genus" reg="Cybaeota">Cybaeota</tp:taxon-name-part><tp:taxon-name-part taxon-name-part-type="species" reg="shastae">shastae</tp:taxon-name-part></tp:taxon-name></italic> ♀ Chamberlin &amp; Ivie, 1937, East Rosebud Creek, MT <bold>F</bold><italic><tp:taxon-name><tp:taxon-name-part taxon-name-part-type="genus" reg="Cybaeus">Cybaeus</tp:taxon-name-part><tp:taxon-name-part taxon-name-part-type="species" reg="somesbar">somesbar</tp:taxon-name-part></tp:taxon-name></italic> ♀ Bennett, 2009, Shasta County, CA, MCH 24_012. All images taken by M Hedin, except for <italic><tp:taxon-name><tp:taxon-name-part taxon-name-part-type="genus" reg="Neocryphoeca">Neocryphoeca</tp:taxon-name-part></tp:taxon-name></italic> (RW Mendez).</p></caption><graphic xmlns:xlink="http://www.w3.org/1999/xlink" xlink:href="zookeys-1226-047_article-140204__-g001.jpg" position="float" orientation="portrait" xlink:type="simple" id="oo_1243090.jpg"><uri content-type="original_file" xlink:type="simple">https://binary.pensoft.net/fig/1243090</uri></graphic></fig><fig id="F6" position="float" orientation="portrait"><object-id xmlns:xlink="http://www.w3.org/1999/xlink" content-type="doi" xlink:type="simple">10.3897/zookeys.1226.140204.figure6</object-id><object-id xmlns:xlink="http://www.w3.org/1999/xlink" content-type="arpha" xlink:type="simple">9075B89E-FF77-560E-A8E5-B12607DEE29B</object-id><label>Figure 6.</label><caption><p><italic><tp:taxon-name><tp:taxon-name-part taxon-name-part-type="genus" reg="Siskiyu">Siskiyu</tp:taxon-name-part><tp:taxon-name-part taxon-name-part-type="species" reg="armilla">armilla</tp:taxon-name-part></tp:taxon-name></italic> sp. nov. holotype ♂ (SDSU_G1090) palp <bold>A</bold> ventral view <bold>B</bold> lateral view. Elongate cymbium, tegular process, embolus, conductor processes, patellar apophysis, and <abbrev xmlns:xlink="http://www.w3.org/1999/xlink" xlink:title="retrolateral tibial apophysis" id="ABBRID0E2UBG" xlink:type="simple">RTA</abbrev> basal and distal processes labeled.</p></caption><graphic xmlns:xlink="http://www.w3.org/1999/xlink" xlink:href="zookeys-1226-047_article-140204__-g006.jpg" position="float" orientation="portrait" xlink:type="simple" id="oo_1243095.jpg"><uri content-type="original_file" xlink:type="simple">https://binary.pensoft.net/fig/1243095</uri></graphic></fig><fig id="F7" position="float" orientation="portrait"><object-id xmlns:xlink="http://www.w3.org/1999/xlink" content-type="doi" xlink:type="simple">10.3897/zookeys.1226.140204.figure7</object-id><object-id xmlns:xlink="http://www.w3.org/1999/xlink" content-type="arpha" xlink:type="simple">4B6B7A22-A93C-52FC-94D6-0A3D5D6AA83F</object-id><label>Figure 7.</label><caption><p><italic><tp:taxon-name><tp:taxon-name-part taxon-name-part-type="genus" reg="Siskiyu">Siskiyu</tp:taxon-name-part><tp:taxon-name-part taxon-name-part-type="species" reg="armilla">armilla</tp:taxon-name-part></tp:taxon-name></italic> sp. nov. paratype ♀ (SDSU_G1086A) <bold>A</bold> dorsal view <bold>B</bold> ventral view <bold>C</bold> leg IV patellar fracture line <bold>D</bold> ventral epigynum <bold>E</bold> dorsal epigynum. Patellar fracture lines and epigynal dorsal ridge, copulatory openings (co), copulatory ducts (cd), bilobed spermathecae and fertilization ducts (fd) labeled.</p></caption><graphic xmlns:xlink="http://www.w3.org/1999/xlink" xlink:href="zookeys-1226-047_article-140204__-g007.jpg" position="float" orientation="portrait" xlink:type="simple" id="oo_1243096.jpg"><uri content-type="original_file" xlink:type="simple">https://binary.pensoft.net/fig/1243096</uri></graphic></fig><fig id="F10" position="float" orientation="portrait"><object-id xmlns:xlink="http://www.w3.org/1999/xlink" content-type="doi" xlink:type="simple">10.3897/zookeys.1226.140204.figure10</object-id><object-id xmlns:xlink="http://www.w3.org/1999/xlink" content-type="arpha" xlink:type="simple">5E3615BB-7F77-5751-B15E-E7EA13716ACA</object-id><label>Figure 10.</label><caption><p>Species distributions of <italic><tp:taxon-name><tp:taxon-name-part taxon-name-part-type="genus" reg="Siskiyu">Siskiyu</tp:taxon-name-part><tp:taxon-name-part taxon-name-part-type="species" reg="armilla">armilla</tp:taxon-name-part></tp:taxon-name></italic> sp. nov. and <italic><tp:taxon-name><tp:taxon-name-part taxon-name-part-type="genus" reg="Cybaeozyga">Cybaeozyga</tp:taxon-name-part></tp:taxon-name></italic>, including <italic><tp:taxon-name><tp:taxon-name-part taxon-name-part-type="genus" reg="Cybaeozyga">C.</tp:taxon-name-part><tp:taxon-name-part taxon-name-part-type="species" reg="furtiva">furtiva</tp:taxon-name-part></tp:taxon-name></italic> sp. nov. and <italic><tp:taxon-name><tp:taxon-name-part taxon-name-part-type="genus" reg="Cybaeus">C.</tp:taxon-name-part><tp:taxon-name-part taxon-name-part-type="species" reg="heterops">heterops</tp:taxon-name-part></tp:taxon-name></italic>. Locations approximate, see text and Suppl. material <xref ref-type="supplementary-material" rid="S1">1</xref> for precise location data.</p></caption><graphic xmlns:xlink="http://www.w3.org/1999/xlink" xlink:href="zookeys-1226-047_article-140204__-g010.jpg" position="float" orientation="portrait" xlink:type="simple" id="oo_1243099.jpg"><uri content-type="original_file" xlink:type="simple">https://binary.pensoft.net/fig/1243099</uri></graphic></fig><supplementary-material xmlns:xlink="http://www.w3.org/1999/xlink" id="S1" position="float" orientation="portrait" xlink:type="simple"><object-id content-type="doi" xlink:type="simple">10.3897/zookeys.1226.140204.suppl1</object-id><object-id content-type="arpha" xlink:type="simple">D9E3CA6D-0B36-5F2E-BE5B-BFFE722209E3</object-id><label>Supplementary material 1</label><caption><p>Detailed voucher information, including voucher codes, data source, taxonomy, location information, GenBank and SRA numbers for all included taxa</p></caption><statement content-type="dataType"><label>Data type</label><p>xlsx</p></statement><media xlink:href="zookeys-1226-047_article-140204__-s001.xlsx" mimetype="application" mime-subtype="vnd.openxmlformats-officedocument.spreadsheetml.sheet" position="float" orientation="portrait" xlink:type="simple" id="oo_1243100.xlsx"><uri content-type="original_file" xlink:type="simple">https://binary.pensoft.net/file/1243100</uri></media><permissions><license xlink:type="simple"><license-p>This dataset is made available under the Open Database License (http://opendatacommons.org/licenses/odbl/1.0/). The Open Database License (ODbL) is a license agreement intended to allow users to freely share, modify, and use this Dataset while maintaining this same freedom for others, provided that the original source and author(s) are credited.</license-p></license></permissions><attrib specific-use="authors">Marshal Hedin, Martin J. Ramírez, Rodrigo Monjaraz-Ruedas</attrib></supplementary-material></tp:treatment-sec><ref-list><ref id="B31"><mixed-citation xmlns:xlink="http://www.w3.org/1999/xlink" xlink:type="simple"><person-group><name name-style="western"><surname>Kauffmann</surname><given-names>M</given-names></name><name name-style="western"><surname>Garwood</surname><given-names>J</given-names></name></person-group> (<year>2022</year>) The Klamath Mountains: A Natural History. Backcountry Press, Humboldt County, CA.</mixed-citation></ref></ref-list></tp:taxon-treatment>
