# Supplementary material for: ﻿Phylogenomics of North American cybaeid spiders (Araneae, Cybaeidae), including the description of new taxa from the Klamath Mountains Geomorphic Province
Source: Zookeys. 2025 Feb 6;1226:47–75. doi: 10.3897/zookeys.1226.140204 (PMC11826229; doi:10.3897/zookeys.1226.140204)
Supplement: XML Treatment for Cybaeozyga furtiva [file zookeys.1226.140204-treatment3.xml]

<!DOCTYPE tp:taxon-treatment
  PUBLIC "-//TaxonX//DTD Taxonomic Treatment Publishing DTD v0 20100105//EN" "tax-treatment-NSO.dtd">
<tp:taxon-treatment xmlns:tp="http://www.plazi.org/taxpub"><tp:treatment-meta><kwd-group><label>Taxon classification</label><kwd>
                <named-content content-type="kingdom">Animalia</named-content>
              </kwd><kwd>
                <named-content content-type="order">Araneae</named-content>
              </kwd><kwd>
                <named-content content-type="family">Cybaeidae</named-content>
              </kwd></kwd-group><mixed-citation publication-type="journal"><person-group><name><surname>Hedin</surname><given-names>Marshal</given-names></name><name><surname>Ramírez</surname><given-names>Martín J.</given-names></name><name><surname>Monjaraz-Ruedas</surname><given-names>Rodrigo</given-names></name></person-group><article-title>﻿Phylogenomics of North American cybaeid spiders (<tp:taxon-name><tp:taxon-name-part taxon-name-part-type="order">Araneae</tp:taxon-name-part></tp:taxon-name>, <tp:taxon-name><tp:taxon-name-part taxon-name-part-type="family">Cybaeidae</tp:taxon-name-part></tp:taxon-name>), including the description of new taxa from the Klamath Mountains Geomorphic Province</article-title><source>Zookeys</source><day>06</day><month>02</month><year>2025</year><volume>1226</volume><fpage>47</fpage><lpage>75</lpage><pub-id pub-id-type="doi">10.3897/zookeys.1226.140204</pub-id></mixed-citation></tp:treatment-meta><tp:nomenclature><label>﻿</label><tp:taxon-name>
              <object-id xmlns:xlink="http://www.w3.org/1999/xlink" content-type="arpha" xlink:type="simple">514AFCE0-5B2A-5ABE-8B0B-D2F27531210A</object-id>
              <tp:taxon-name-part taxon-name-part-type="genus" reg="Cybaeozyga">Cybaeozyga</tp:taxon-name-part>
              <tp:taxon-name-part taxon-name-part-type="species" reg="furtiva">furtiva</tp:taxon-name-part>
              <object-id xmlns:xlink="http://www.w3.org/1999/xlink" content-type="zoobank" xlink:type="simple">https://zoobank.org/76BC699E-09AE-4ABA-B8AF-7AFCE8676EFA</object-id>
            </tp:taxon-name><tp:taxon-status xmlns:xlink="http://www.w3.org/1999/xlink" xlink:type="simple">sp. nov.</tp:taxon-status><xref ref-type="fig" rid="F8">Figs 8</xref><xref ref-type="fig" rid="F9">, 9</xref><xref ref-type="fig" rid="F10">, 10</xref></tp:nomenclature><tp:treatment-sec sec-type="material" id="SECID0ETBAI"><title>Material examined.</title><p><bold><italic>Holotype</italic>: – California, Del Norte Co.</bold> • ♀; E Crescent City, <named-content xmlns:xlink="http://www.w3.org/1999/xlink" content-type="dwc:verbatimCoordinates" xlink:type="simple"><named-content content-type="geo-json" specific-use="{&#34;type&#34;:&#34;Point&#34;,&#34;coordinates&#34;:[-124.000000,41.800000]}" id="NCID0EBCAI" xlink:type="simple">41.8, -124.0</named-content></named-content> (GPS, ±10 km); elev. 150 m, 25–29 Jun. 2017; wet mixed forest with redwood; coll. M. Ramírez &amp; P. Michalik; SDSU_TAC000889; <bold><italic>Paratypes</italic></bold>: same data as holotype; • 2♀; SDSU_TAC000890; • 3♀; <abbrev xmlns:xlink="http://www.w3.org/1999/xlink" xlink:title="Museo Argentino de Ciencias Naturales" id="ABBRID0EJCAI" xlink:type="simple">MACN</abbrev>-Ar 46970; • 2♀; <abbrev xmlns:xlink="http://www.w3.org/1999/xlink" xlink:title="Museo Argentino de Ciencias Naturales" id="ABBRID0ENCAI" xlink:type="simple">MACN</abbrev>-Ar 38631.</p></tp:treatment-sec><tp:treatment-sec sec-type="material" id="SECID0ERCAI"><title>Additional material.</title><p>– <bold>California, Del Norte Co.</bold> • 9♀ (together with several immatures); same data as holotype; <abbrev xmlns:xlink="http://www.w3.org/1999/xlink" xlink:title="Museo Argentino de Ciencias Naturales" id="ABBRID0EZCAI" xlink:type="simple">MACN</abbrev>-Ar 38888; • 1♀; same data as holotype; <abbrev xmlns:xlink="http://www.w3.org/1999/xlink" xlink:title="Museo Argentino de Ciencias Naturales" id="ABBRID0E4CAI" xlink:type="simple">MACN</abbrev>-Ar 38862; sample MJR-2128; • 1♀; same data as holotype; <abbrev xmlns:xlink="http://www.w3.org/1999/xlink" xlink:title="Museo Argentino de Ciencias Naturales" id="ABBRID0EBDAI" xlink:type="simple">MACN</abbrev>-Ar 38880; samples MJR-1985, 1986, 1987, 1989; photos 7932–7934; • 1 ♀; same data as holotype; <abbrev xmlns:xlink="http://www.w3.org/1999/xlink" xlink:title="Museo Argentino de Ciencias Naturales" id="ABBRID0EFDAI" xlink:type="simple">MACN</abbrev>-Ar 38948; sample MJR-2036 attachment disks; • 1♀; same data as holotype; <abbrev xmlns:xlink="http://www.w3.org/1999/xlink" xlink:title="Museo Argentino de Ciencias Naturales" id="ABBRID0EJDAI" xlink:type="simple">MACN</abbrev>-Ar 38936; samples MJR-1985, 1987, photos 7915–7930; • 1♀; same data as holotype; <abbrev xmlns:xlink="http://www.w3.org/1999/xlink" xlink:title="Museo Argentino de Ciencias Naturales" id="ABBRID0ENDAI" xlink:type="simple">MACN</abbrev>-Ar 38958; sample MJR-2130; • 2♀ (together with 1 immature); same data as holotype; <abbrev xmlns:xlink="http://www.w3.org/1999/xlink" xlink:title="Museo Argentino de Ciencias Naturales" id="ABBRID0ERDAI" xlink:type="simple">MACN</abbrev>-Ar 38386; • 1♀, several immatures; southeast of Hiouchi, along South Fork Smith River, <named-content xmlns:xlink="http://www.w3.org/1999/xlink" content-type="dwc:verbatimCoordinates" xlink:type="simple"><named-content content-type="geo-json" specific-use="{&#34;type&#34;:&#34;Point&#34;,&#34;coordinates&#34;:[-124.010000,41.760000]}" id="NCID0EYDAI" xlink:type="simple">41.76, -124.01</named-content></named-content> (GPS, ±10 km); 24 Jul. 2024; N-facing rockpile, mixed redwood forest; coll. M. Hedin &amp; O. Hedin; – <bold>California, Humboldt Co.</bold> • 1♀; nr. Tish Tang Campground, SE of Hoopa; <named-content xmlns:xlink="http://www.w3.org/1999/xlink" content-type="dwc:verbatimCoordinates" xlink:type="simple"><named-content content-type="geo-json" specific-use="{&#34;type&#34;:&#34;Point&#34;,&#34;coordinates&#34;:[-123.635940,41.019140]}" id="NCID0ECEAI" xlink:type="simple">41.01914, -123.63594</named-content></named-content>; elev. 120 m; 26 Jun. 2017; mixed broadleaf forest; coll. M. Ramírez &amp; P. Michalik; <abbrev xmlns:xlink="http://www.w3.org/1999/xlink" xlink:title="Museo Argentino de Ciencias Naturales" id="ABBRID0EHEAI" xlink:type="simple">MACN</abbrev>-Ar 38673.</p></tp:treatment-sec><tp:treatment-sec sec-type="etymology" id="SECID0ELEAI"><title>Etymology.</title><p><italic>furtiva</italic> (L., hidden, concealed), from the rarity, and microhabitat preference, of this species.</p></tp:treatment-sec><tp:treatment-sec sec-type="diagnosis" id="SECID0E2EAI"><title>Diagnosis.</title><p>The epigynum of <italic><tp:taxon-name><tp:taxon-name-part taxon-name-part-type="genus" reg="Cybaeozyga">C.</tp:taxon-name-part><tp:taxon-name-part taxon-name-part-type="species" reg="furtiva">furtiva</tp:taxon-name-part></tp:taxon-name></italic> sp. nov. differs from that of <italic><tp:taxon-name><tp:taxon-name-part taxon-name-part-type="genus" reg="Cybaeus">C.</tp:taxon-name-part><tp:taxon-name-part taxon-name-part-type="species" reg="heterops">heterops</tp:taxon-name-part></tp:taxon-name></italic> Chamberlin &amp; Ivie (1937) in possessing a slightly more sclerotized and rugous epigynal plate anterior to the epigastric furrow, with white (glandular?) material lying anterior to the spermathecae, and longer spermathecae that nearly meet at the midline.</p></tp:treatment-sec><tp:treatment-sec sec-type="description" id="SECID0EXFAI"><title>Description of ♀ holotype.</title><p>(SDSU_TAC000889; Figs <xref ref-type="fig" rid="F8">8B–H</xref>, <xref ref-type="fig" rid="F9">9A, J–M</xref>). Color in alcohol greenish brown with dark gray dorsal pattern. Carapace with dark markings extending from eyes to cephalic area, and sides of cephalic area; abdomen grayish with dark pattern dorsally, laterally and around spinnerets. Sternum unmarked. Legs darker at distal femora, basal tibiae, and basal metatarsi. Cheliceral promargin with three teeth (two basal together, one distal parted), retromargin with seven very small teeth.</p><fig id="F8" position="float" orientation="portrait"><object-id xmlns:xlink="http://www.w3.org/1999/xlink" content-type="doi" xlink:type="simple">10.3897/zookeys.1226.140204.figure8</object-id><object-id xmlns:xlink="http://www.w3.org/1999/xlink" content-type="arpha" xlink:type="simple">76347A6C-9156-5E2C-B09D-B81985BBA865</object-id><label>Figure 8.</label><caption><p><italic><tp:taxon-name><tp:taxon-name-part taxon-name-part-type="genus" reg="Cybaeozyga">Cybaeozyga</tp:taxon-name-part><tp:taxon-name-part taxon-name-part-type="species" reg="furtiva">furtiva</tp:taxon-name-part></tp:taxon-name></italic> sp. nov. ♀ (A <abbrev xmlns:xlink="http://www.w3.org/1999/xlink" xlink:title="Museo Argentino de Ciencias Naturales" id="ABBRID0EYGAI" xlink:type="simple">MACN</abbrev>-Ar 38880, B–H holotype) <bold>A</bold> live specimen <abbrev xmlns:xlink="http://www.w3.org/1999/xlink" xlink:title="Museo Argentino de Ciencias Naturales" id="ABBRID0E5GAI" xlink:type="simple">MACN</abbrev>-Ar 38880 <bold>B</bold> dorsal view <bold>C</bold> ventral view <bold>D</bold> prosoma dorsal view <bold>E</bold> prosoma lateral view <bold>F</bold> prosoma anterior view <bold>G</bold> eyes dorsal view <bold>H</bold> eyes anterior view.</p></caption><graphic xmlns:xlink="http://www.w3.org/1999/xlink" xlink:href="zookeys-1226-047_article-140204__-g008.jpg" position="float" orientation="portrait" xlink:type="simple" id="oo_1243097.jpg"><uri content-type="original_file" xlink:type="simple">https://binary.pensoft.net/fig/1243097</uri></graphic></fig><fig id="F9" position="float" orientation="portrait"><object-id xmlns:xlink="http://www.w3.org/1999/xlink" content-type="doi" xlink:type="simple">10.3897/zookeys.1226.140204.figure9</object-id><object-id xmlns:xlink="http://www.w3.org/1999/xlink" content-type="arpha" xlink:type="simple">3E263464-B8C0-5B49-B198-2F43986311DA</object-id><label>Figure 9.</label><caption><p><italic><tp:taxon-name><tp:taxon-name-part taxon-name-part-type="genus" reg="Cybaeozyga">Cybaeozyga</tp:taxon-name-part><tp:taxon-name-part taxon-name-part-type="species" reg="furtiva">furtiva</tp:taxon-name-part></tp:taxon-name></italic> sp. nov. ♀ (<bold>A, J–M</bold> holotype <bold>B–I</bold> paratype <abbrev xmlns:xlink="http://www.w3.org/1999/xlink" xlink:title="Museo Argentino de Ciencias Naturales" id="ABBRID0EMIAI" xlink:type="simple">MACN</abbrev>-Ar 46970) <bold>A</bold> patellae and tibiae I, arrows to fracture lines <bold>B</bold> patellae III–IV fractured, arrows to fracture lines <bold>C</bold> left leg I, prolateral view <bold>D</bold> same, retrolateral view <bold>E</bold> tarsus I prolateral view <bold>F</bold> tarsus IV prolateral view <bold>G</bold> tibia I ventral view <bold>H</bold> metatarsus I ventral view <bold>I</bold> left leg IV prolateral view <bold>J</bold> spinnerets ventral view <bold>K</bold> epigyne ventral view <bold>L</bold> cleared epigyne ventral view <bold>M</bold> cleared epigyne dorsal view. Abbreviations: BG = Bennett’s gland, FD = fertilization duct, PCD = proximal copulatory duct, S = spermatheca.</p></caption><graphic xmlns:xlink="http://www.w3.org/1999/xlink" xlink:href="zookeys-1226-047_article-140204__-g009.jpg" position="float" orientation="portrait" xlink:type="simple" id="oo_1243098.jpg"><uri content-type="original_file" xlink:type="simple">https://binary.pensoft.net/fig/1243098</uri></graphic></fig><p>Total length 3.53, carapace length 1.40, carapace width 1.05, cephalic region width 0.60, posterior eye row width 0.45. Anterior median eyes missing, represented by small dark blotches of black pigment. Eye diameters ALE:PLE:PME = 0.09:0.08:0.08. Sternum length 0.70, sternum width 0.67. Leg formula 1423. Leg I article lengths (1.27, 0.49, 1.08, 1.05, 0.75 = 4.64) leg IV article lengths (1.37, 0.45, 1.25, 2.67, 0.90 = 6.64). Abdomen 2.17 long.</p><p>Leg macrosetae (Fig. <xref ref-type="fig" rid="F9">9C–I</xref>, paratype <abbrev xmlns:xlink="http://www.w3.org/1999/xlink" xlink:title="Museo Argentino de Ciencias Naturales" id="ABBRID0EWJAI" xlink:type="simple">MACN</abbrev>-Ar 46970) absent on femora, 1-1 on patellae (dorsal), thick on legs I–III, weaker on IV. Tibia I ventral 2-2-0, prolateral 1-1-0, dorsal 1-0 weaker; metatarsus I prolateral 1-1-1-1, ventral 2-2-2-0 not well paired. Tibia IV prolateral 1-1, ventral 1-1, retrolateral 0-1, dorsal 1-0-1; metatarsus IV prolateral 1-1, ventral 0-1-1, retrolateral 0-0-2. Patellae with basal fracture region seen as darker indentations at the sides (Fig. <xref ref-type="fig" rid="F9">9A, B</xref>).</p><p>Spinnerets short, colulus a hairy patch (Fig. <xref ref-type="fig" rid="F9">9J</xref>). Epigynal plate oval with sinuous transversal ridge and rugous median area (Fig. <xref ref-type="fig" rid="F9">9K, L</xref>). Wide proximal copulatory ducts filled with whitish material (Fig. <xref ref-type="fig" rid="F9">9K</xref>), spermathecae posterior, transversal. Copulatory openings not seen, probably in the anterior ridges and leading to the wide, soft copulatory ducts and from there to posterior spermathecae. Bennett’s gland large, on ectal side of spermatheca (Fig. <xref ref-type="fig" rid="F9">9M</xref>), fertilization ducts posteriorly placed.</p></tp:treatment-sec><tp:treatment-sec sec-type="variation" id="SECID0EQKAI"><title>Variation.</title><p>The black pigment replacing the missing anterior eyes is variable in location between and below the ALEs, and often asymmetrical (Fig. <xref ref-type="fig" rid="F8">8H</xref>). Epigyna from the two geographically distant locations (Fig. <xref ref-type="fig" rid="F10">10</xref>) are very similar in detail.</p><fig id="F10" position="float" orientation="portrait"><object-id xmlns:xlink="http://www.w3.org/1999/xlink" content-type="doi" xlink:type="simple">10.3897/zookeys.1226.140204.figure10</object-id><object-id xmlns:xlink="http://www.w3.org/1999/xlink" content-type="arpha" xlink:type="simple">5E3615BB-7F77-5751-B15E-E7EA13716ACA</object-id><label>Figure 10.</label><caption><p>Species distributions of <italic><tp:taxon-name><tp:taxon-name-part taxon-name-part-type="genus" reg="Siskiyu">Siskiyu</tp:taxon-name-part><tp:taxon-name-part taxon-name-part-type="species" reg="armilla">armilla</tp:taxon-name-part></tp:taxon-name></italic> sp. nov. and <italic><tp:taxon-name><tp:taxon-name-part taxon-name-part-type="genus" reg="Cybaeozyga">Cybaeozyga</tp:taxon-name-part></tp:taxon-name></italic>, including <italic><tp:taxon-name><tp:taxon-name-part taxon-name-part-type="genus" reg="Cybaeozyga">C.</tp:taxon-name-part><tp:taxon-name-part taxon-name-part-type="species" reg="furtiva">furtiva</tp:taxon-name-part></tp:taxon-name></italic> sp. nov. and <italic><tp:taxon-name><tp:taxon-name-part taxon-name-part-type="genus" reg="Cybaeus">C.</tp:taxon-name-part><tp:taxon-name-part taxon-name-part-type="species" reg="heterops">heterops</tp:taxon-name-part></tp:taxon-name></italic>. Locations approximate, see text and Suppl. material <xref ref-type="supplementary-material" rid="S1">1</xref> for precise location data.</p></caption><graphic xmlns:xlink="http://www.w3.org/1999/xlink" xlink:href="zookeys-1226-047_article-140204__-g010.jpg" position="float" orientation="portrait" xlink:type="simple" id="oo_1243099.jpg"><uri content-type="original_file" xlink:type="simple">https://binary.pensoft.net/fig/1243099</uri></graphic></fig></tp:treatment-sec><tp:treatment-sec sec-type="distribution" id="SECID0EXMAI"><title>Distribution and natural history.</title><p>Confirmed specimens from Del Norte and Humboldt counties, California (Fig. <xref ref-type="fig" rid="F10">10</xref>), at lower elevations (120–150 m). Topotypic specimens were abundantly collected under rock piles or logs, and in leaf litter, in wet mixed conifer forest. Males were only represented as penultimates. Robb Bennett (pers. comm.) has examined female specimens from Siskiyou County (southeast of Seiad Valley, Fig. <xref ref-type="fig" rid="F10">10</xref>), currently housed in the American Museum of Natural History, that appear to match this species.</p></tp:treatment-sec><tp:treatment-sec sec-type="comments" id="SECID0EFNAI"><title>Comments.</title><p>This new species adds to the described species diversity of <italic><tp:taxon-name><tp:taxon-name-part taxon-name-part-type="genus" reg="Cybaeozyga">Cybaeozyga</tp:taxon-name-part></tp:taxon-name></italic>, a notoriously poorly known genus. <xref ref-type="bibr" rid="B16">Chamberlin and Ivie (1937)</xref> described <italic><tp:taxon-name><tp:taxon-name-part taxon-name-part-type="genus" reg="Cybaeozyga">Cybaeozyga</tp:taxon-name-part></tp:taxon-name></italic> and the then only known species (<italic><tp:taxon-name><tp:taxon-name-part taxon-name-part-type="genus" reg="Cybaeus">C.</tp:taxon-name-part><tp:taxon-name-part taxon-name-part-type="species" reg="heterops">heterops</tp:taxon-name-part></tp:taxon-name></italic>) from a single male specimen, citing the type locality as “Grave Creek, Oregon (<italic>near Klamath Falls</italic>).” The authors did not include county information in their locality data. Later, <xref ref-type="bibr" rid="B56">Roth and Brame (1972)</xref> provided illustrations for a male <italic><tp:taxon-name><tp:taxon-name-part taxon-name-part-type="genus" reg="Cybaeus">C.</tp:taxon-name-part><tp:taxon-name-part taxon-name-part-type="species" reg="heterops">heterops</tp:taxon-name-part></tp:taxon-name></italic>, matching the holotype description, and the previously undescribed female, presumably from the same location. Although precise locality data were not provided in this publication, we have seen specimens of <italic><tp:taxon-name><tp:taxon-name-part taxon-name-part-type="genus" reg="Cybaeozyga">Cybaeozyga</tp:taxon-name-part></tp:taxon-name></italic> from Grave Creek, Josephine County, OR collected by Roth (M. Hedin, pers. obs.). Our female specimens of <italic><tp:taxon-name><tp:taxon-name-part taxon-name-part-type="genus" reg="Cybaeus">C.</tp:taxon-name-part><tp:taxon-name-part taxon-name-part-type="species" reg="heterops">heterops</tp:taxon-name-part></tp:taxon-name></italic> match closely the epigynal drawings of <xref ref-type="bibr" rid="B56">Roth and Brame (1972</xref>: fig. 25), and originate from Grave Creek, near confluence with Butte Creek, ~ 50 km NNW of Grants Pass, Josephine County, OR (Suppl. material <xref ref-type="supplementary-material" rid="S1">1</xref>). We view this as near the probable type locality for this species (Fig. <xref ref-type="fig" rid="F10">10</xref>); this location is approximately 200 km NW of Klamath Falls, Oregon.</p><p>Additional known, but still undescribed species of <italic><tp:taxon-name><tp:taxon-name-part taxon-name-part-type="genus" reg="Cybaeozyga">Cybaeozyga</tp:taxon-name-part></tp:taxon-name></italic> have been mentioned in the literature. <xref ref-type="bibr" rid="B56">Roth and Brame (1972)</xref> note three undescribed species from caves in northwestern California (see also <xref ref-type="bibr" rid="B5">Bennett et al. 2017</xref>). Overall, the distribution of <italic><tp:taxon-name><tp:taxon-name-part taxon-name-part-type="genus" reg="Cybaeozyga">Cybaeozyga</tp:taxon-name-part></tp:taxon-name></italic> appears to include forests and caves of the Klamath Mountains ecoregion of northwestern California and southwestern Oregon (Fig. <xref ref-type="fig" rid="F10">10</xref>).</p></tp:treatment-sec><tp:treatment-sec><!--Section generated to contain objects referenced in tp:taxon-treatment.--><supplementary-material xmlns:xlink="http://www.w3.org/1999/xlink" id="S1" position="float" orientation="portrait" xlink:type="simple"><object-id content-type="doi" xlink:type="simple">10.3897/zookeys.1226.140204.suppl1</object-id><object-id content-type="arpha" xlink:type="simple">D9E3CA6D-0B36-5F2E-BE5B-BFFE722209E3</object-id><label>Supplementary material 1</label><caption><p>Detailed voucher information, including voucher codes, data source, taxonomy, location information, GenBank and SRA numbers for all included taxa</p></caption><statement content-type="dataType"><label>Data type</label><p>xlsx</p></statement><media xlink:href="zookeys-1226-047_article-140204__-s001.xlsx" mimetype="application" mime-subtype="vnd.openxmlformats-officedocument.spreadsheetml.sheet" position="float" orientation="portrait" xlink:type="simple" id="oo_1243100.xlsx"><uri content-type="original_file" xlink:type="simple">https://binary.pensoft.net/file/1243100</uri></media><permissions><license xlink:type="simple"><license-p>This dataset is made available under the Open Database License (http://opendatacommons.org/licenses/odbl/1.0/). The Open Database License (ODbL) is a license agreement intended to allow users to freely share, modify, and use this Dataset while maintaining this same freedom for others, provided that the original source and author(s) are credited.</license-p></license></permissions><attrib specific-use="authors">Marshal Hedin, Martin J. Ramírez, Rodrigo Monjaraz-Ruedas</attrib></supplementary-material></tp:treatment-sec><ref-list><ref id="B16"><mixed-citation xmlns:xlink="http://www.w3.org/1999/xlink" xlink:type="simple"><person-group><name name-style="western"><surname>Chamberlin</surname><given-names>RV</given-names></name><name name-style="western"><surname>Ivie</surname><given-names>W</given-names></name></person-group> (<year>1937</year>) <article-title>New spiders of the family <tp:taxon-name><tp:taxon-name-part taxon-name-part-type="family">Agelenidae</tp:taxon-name-part></tp:taxon-name> from western North America.</article-title><source>Annals of the Entomological Society of America</source><volume>30</volume>(<issue>2</issue>): <fpage>211</fpage>–<lpage>241</lpage>. <ext-link xlink:href="10.1093/aesa/30.2.211" ext-link-type="doi" xlink:type="simple">https://doi.org/10.1093/aesa/30.2.211</ext-link></mixed-citation></ref><ref id="B56"><mixed-citation xmlns:xlink="http://www.w3.org/1999/xlink" xlink:type="simple"><person-group><name name-style="western"><surname>Roth</surname><given-names>VD</given-names></name><name name-style="western"><surname>Brame</surname><given-names>PL</given-names></name></person-group> (<year>1972</year>) Nearctic genera of the spider family <tp:taxon-name><tp:taxon-name-part taxon-name-part-type="family">Agelenidae</tp:taxon-name-part></tp:taxon-name> (<tp:taxon-name><tp:taxon-name-part taxon-name-part-type="class">Arachnida</tp:taxon-name-part></tp:taxon-name>, <tp:taxon-name><tp:taxon-name-part taxon-name-part-type="order">Araneida</tp:taxon-name-part></tp:taxon-name>). American Museum Novitates: 2505. <ext-link xlink:href="http://hdl.handle.net/2246/2712" ext-link-type="uri" xlink:type="simple">http://hdl.handle.net/2246/2712</ext-link></mixed-citation></ref><ref id="B5"><mixed-citation xmlns:xlink="http://www.w3.org/1999/xlink" xlink:type="simple"><person-group><name name-style="western"><surname>Bennett</surname><given-names>RG</given-names></name><name name-style="western"><surname>Ubick</surname><given-names>D</given-names></name><name name-style="western"><surname>Paquin</surname><given-names>P</given-names></name><name name-style="western"><surname>Cushing</surname><given-names>PE</given-names></name><name name-style="western"><surname>Roth</surname><given-names>V</given-names></name></person-group> (<year>2017</year>) <tp:taxon-name><tp:taxon-name-part taxon-name-part-type="family">Cybaeidae</tp:taxon-name-part></tp:taxon-name>. Spiders of North America: an identification manual, Second Edition. American Arachnological Society, 96–101.</mixed-citation></ref></ref-list></tp:taxon-treatment>
