# Supplementary material for: ﻿Phylogenomics of North American cybaeid spiders (Araneae, Cybaeidae), including the description of new taxa from the Klamath Mountains Geomorphic Province
Source: Zookeys. 2025 Feb 6;1226:47–75. doi: 10.3897/zookeys.1226.140204 (PMC11826229; doi:10.3897/zookeys.1226.140204)
Supplement: XML Treatment for Willisus gertschi [file zookeys.1226.140204-treatment4.xml]

<!DOCTYPE tp:taxon-treatment
  PUBLIC "-//TaxonX//DTD Taxonomic Treatment Publishing DTD v0 20100105//EN" "tax-treatment-NSO.dtd">
<tp:taxon-treatment xmlns:tp="http://www.plazi.org/taxpub"><tp:treatment-meta><kwd-group><label>Taxon classification</label><kwd>
                <named-content content-type="kingdom">Animalia</named-content>
              </kwd><kwd>
                <named-content content-type="order">Araneae</named-content>
              </kwd><kwd>
                <named-content content-type="family">Cybaeidae</named-content>
              </kwd></kwd-group><mixed-citation publication-type="journal"><person-group><name><surname>Hedin</surname><given-names>Marshal</given-names></name><name><surname>Ramírez</surname><given-names>Martín J.</given-names></name><name><surname>Monjaraz-Ruedas</surname><given-names>Rodrigo</given-names></name></person-group><article-title>﻿Phylogenomics of North American cybaeid spiders (<tp:taxon-name><tp:taxon-name-part taxon-name-part-type="order">Araneae</tp:taxon-name-part></tp:taxon-name>, <tp:taxon-name><tp:taxon-name-part taxon-name-part-type="family">Cybaeidae</tp:taxon-name-part></tp:taxon-name>), including the description of new taxa from the Klamath Mountains Geomorphic Province</article-title><source>Zookeys</source><day>06</day><month>02</month><year>2025</year><volume>1226</volume><fpage>47</fpage><lpage>75</lpage><pub-id pub-id-type="doi">10.3897/zookeys.1226.140204</pub-id></mixed-citation></tp:treatment-meta><tp:nomenclature><label>﻿</label><tp:taxon-name>
              <object-id xmlns:xlink="http://www.w3.org/1999/xlink" content-type="arpha" xlink:type="simple">0FBC7844-D0EC-561E-9A2D-DE1778ED9CF3</object-id>
              <tp:taxon-name-part taxon-name-part-type="genus" reg="Willisus">Willisus</tp:taxon-name-part>
              <tp:taxon-name-part taxon-name-part-type="species" reg="gertschi">gertschi</tp:taxon-name-part>
            </tp:taxon-name><tp:taxon-authority>Roth, 1981</tp:taxon-authority><tp:nomenclature-citation-list><tp:nomenclature-citation><tp:taxon-name>
                  <tp:taxon-name-part taxon-name-part-type="genus" reg="Willisus">Willisus</tp:taxon-name-part>
                  <tp:taxon-name-part taxon-name-part-type="species" reg="gertschi">gertschi</tp:taxon-name-part>
                </tp:taxon-name><comment>Roth, 1981: 103, figs 1–8 (♂♀).</comment></tp:nomenclature-citation><tp:nomenclature-citation><tp:taxon-name>
                  <tp:taxon-name-part taxon-name-part-type="genus" reg="Willisus">Willisus</tp:taxon-name-part>
                  <tp:taxon-name-part taxon-name-part-type="species" reg="gertschi">gertschi</tp:taxon-name-part>
                </tp:taxon-name><comment>: Roth 1982: 7–8, figs 1, 7 (♂♀); Roth 1985: B1–6, figs 1, 7 (♂♀); <xref ref-type="bibr" rid="B55">Roth 1994</xref>: 53, figs 1, 7 (♂♀).</comment></tp:nomenclature-citation></tp:nomenclature-citation-list></tp:nomenclature><tp:treatment-sec sec-type="LSID" id="SECID0EVSAI"><title>LSID.</title><p>[urn:lsid:nmbe.ch:spidersp:022044].</p></tp:treatment-sec><tp:treatment-sec sec-type="material" id="SECID0E1SAI"><title>Additional material.</title><p><bold>California, San Bernardino Co.</bold> • ♂; San Bernardino Mountains, Hwy 38, crossing of tributary of East Fork Mountain Home Creek, <named-content xmlns:xlink="http://www.w3.org/1999/xlink" content-type="dwc:verbatimCoordinates" xlink:type="simple"><named-content content-type="geo-json" specific-use="{&#34;type&#34;:&#34;Point&#34;,&#34;coordinates&#34;:[-116.980000,34.120000]}" id="NCID0EFTAI" xlink:type="simple">34.12, -116.98</named-content></named-content>; 9 September 2023; coll. M. Hedin; MCH 23_048; SDSU_G4110.</p></tp:treatment-sec><tp:treatment-sec sec-type="variation" id="SECID0EKTAI"><title>Variation.</title><p>We have not seen type specimens of <italic><tp:taxon-name><tp:taxon-name-part taxon-name-part-type="genus" reg="Willisus">W.</tp:taxon-name-part><tp:taxon-name-part taxon-name-part-type="species" reg="gertschi">gertschi</tp:taxon-name-part></tp:taxon-name></italic>, but descriptions and illustrations of the holotype male (<xref ref-type="bibr" rid="B54">Roth 1981</xref>) mostly match characters seen in the San Bernardino Mtns male specimen, including the globular conductor and robustness of the dorsal tegular process. The San Bernardino Mtns male embolus appears less sinuate than holotype illustrations (<xref ref-type="bibr" rid="B54">Roth 1981</xref>: figs 4, 5).</p></tp:treatment-sec><tp:treatment-sec sec-type="comments" id="SECID0EDUAI"><title>Comments.</title><p>Previously known only from the type locality in the San Gabriel Mountains of southern California (Mt. Baldy, Manker Flats Campground; <xref ref-type="bibr" rid="B54">Roth 1981</xref>). Our new records from the San Bernardino Mountains extend the distribution of this species eastward in the Los Angeles Basin. We conservatively treat these populations as conspecific until additional collections can be made. We also urge additional collecting at high elevations in neighboring mountain ranges (e.g., San Jacinto Mountains, Santa Rosa Mountains) to perhaps uncover additional records of this rare genus.</p></tp:treatment-sec><ref-list><ref id="B55"><mixed-citation xmlns:xlink="http://www.w3.org/1999/xlink" xlink:type="simple"><person-group><name name-style="western"><surname>Roth</surname><given-names>VD</given-names></name></person-group> (<year>1994</year>) <source>Spider Genera of North America, with Keys to Families and Genera, and a Guide to Literature, third edition.</source><publisher-name>American Arachnological Society</publisher-name>, <publisher-loc>Gainesville</publisher-loc>, <size units="page">203 pp</size>.</mixed-citation></ref><ref id="B54"><mixed-citation xmlns:xlink="http://www.w3.org/1999/xlink" xlink:type="simple"><person-group><name name-style="western"><surname>Roth</surname><given-names>VD</given-names></name></person-group> (<year>1981</year>) <article-title>A new genus of spider (<tp:taxon-name><tp:taxon-name-part taxon-name-part-type="family">Agelenidae</tp:taxon-name-part></tp:taxon-name>) from California exhibiting a third type of leg autospasy.</article-title><source>Bulletin of the American Museum of Natural History</source><volume>170</volume>: <fpage>101</fpage>–<lpage>105</lpage>. <ext-link xlink:href="https://wsc.nmbe.ch/species/12952" ext-link-type="uri" xlink:type="simple">https://wsc.nmbe.ch/species/12952</ext-link></mixed-citation></ref></ref-list></tp:taxon-treatment>
