# Supplementary material for: ﻿Phylogenomics of North American cybaeid spiders (Araneae, Cybaeidae), including the description of new taxa from the Klamath Mountains Geomorphic Province
Source: Zookeys. 2025 Feb 6;1226:47–75. doi: 10.3897/zookeys.1226.140204 (PMC11826229; doi:10.3897/zookeys.1226.140204)
Supplement: Supplementary material 1 — Detailed voucher information, including voucher codes, data source, taxonomy, location information, GenBank and SRA numbers for all included taxa [file zookeys-1226-047_article-140204__-s001.xlsx]

## Sheet: Sheet1
Voucher #	Original Source	Species	Outgroup / Ingroup	Family / Lineage	Collectors	Field No.	Collection Date	Lifestage	Sex	Country	State	County	Location	LAT	LONG	UCE Data from various Sequence Capture Methods	# assembled contigs	# loci in PhyIN 50p matrix	18S	28S	H3
MAS_DK_01	Castellucci et al. 2023	Mastigusa arietina (Thorell, 1871)	Ingroup	1_Cryphoeca Clade													--	--	OP964476 (18S)	OP964499 (28S)	OP957310 (H3)
MMHR4	Castellucci et al. 2023	Mastigusa macrophthalma (Kulczyński, 1897)	Ingroup	1_Cryphoeca Clade													--	--	OP964469 (18S)	OP964488 (28S)	OP957311 (H3)
MAUK01	Castellucci et al. 2023	Mastigusa sp.	Ingroup	1_Cryphoeca Clade													--	--	OP964470 (18S)	OP964503 (28S)	OP957317 (H3)
CSBAR	Castellucci et al. 2023	Cryphoeca silvicola (C. L. Koch, 1834)	Ingroup	1_Cryphoeca Clade													--	--	OP964464 (18S)	OP964486 (28S)	OP957329 (H3)
SDSU_G3968	this study	Cryphoeca exlineae Roth, 1988	Ingroup	1_Cryphoeca Clade	R Bennett, CR Copley, DR Copley		2013-12-13	adult	F	CANADA	British Columbia		Fort Langeley	49.1437	-122.567	SDSU_original	4595	504	--	--	SDSU_fromUCEs
SDSU_G3967	this study	Cryphoeca exlineae Roth, 1988	Ingroup	1_Cryphoeca Clade	CR Copley, DR Copley, R Bennett, K White	CC19-03	2019-07-12	adult	F	CANADA	British Columbia		Secret Peak	51.84	-125.2	SDSU_original	6340	562	SDSU_fromUCEs	SDSU_fromUCEs	--
SDSU_G1500	this study	Dirksia cinctipes (Banks, 1896)	Ingroup	1_Cryphoeca Clade	C Richart, A Fusek	CHR 2007_13	2007-04-21	adult	F	USA	WA	Clallam	Willoughby Lake, Willoughby Creek, near its mouth at ShiShi Beach, Olympic National Park	48.2484	-124.695	SDSU_original	10132	604	SDSU_fromUCEs	SDSU_fromUCEs	SDSU_fromUCEs
SDSU_G1701	this study	Dirksia cinctipes (Banks, 1896)	Ingroup	1_Cryphoeca Clade	W Leonard, S Derkarabetian, C Richart	CHR 2008_011	2008-04-02	adult	F	USA	WA	Pacific	Ellsworth Creek Preserve, TNC, Ellsworth Road 0.9 miles S of Parpala Road	46.4139	-123.892	SDSU_original	6873	620	--	--	SDSU_fromUCEs
	Crews et al. (2020)	Dirksia cinctipes (Banks, 1896)	Ingroup	1_Cryphoeca Clade													--	--	MN590055 (18S)	MN590085 (28S)	MN590109 (H3)
	Crews et al. (2020)	Ethobuella tuonops (Banks, 1896)	Ingroup	1_Cryphoeca Clade													--	--	MN590056 (18S)		MN590110 (H3)
SDSU_G3966	this study	Ethobuella tuonops Chamberlin & Ivie, 1937	Ingroup	1_Cryphoeca Clade	CR Copley, DR Copley	BHAK-4321	2018-06-17	adult	F	CANADA	British Columbia		Calvert Island, Wolf Beach	51.6673	-128.119	SDSU_original	4539	584	SDSU_fromUCEs	--	SDSU_fromUCEs
SDSU_G3965	this study	Ethobuella tuonops Chamberlin & Ivie, 1937	Ingroup	1_Cryphoeca Clade	R Bennett, CR Copley, DR Copley	CC17-04	2017-05-01	adult	F	CANADA	British Columbia		Vancouver Island, Metchosin, Mary Hill	48.3469	-123.543	SDSU_original	4109	460	--	--	SDSU_fromUCEs
	SRA; submitted by University of Copenhagen, Emilia Langkjaer; 2020-07-24	Mastigusa arietina (Thorell, 1871)	Ingroup	1_Cryphoeca Clade												SRR12432334	338293	11	from raw reads	from raw reads	from raw reads
SDSU_G3952	this study	Neocryphoeca beattyi Roth, 1970	Ingroup	1_Cryphoeca Clade	RW Mendez	RWM 22_011	2022-02-11	adult	F	USA	AZ	Pinal	Santa Catalina Mtns, near Peppersauce Cave	32.524	-110.708	SDSU_original	15223	630	SDSU_fromUCEs	SDSU_fromUCEs	SDSU_fromUCEs
SDSU_G3904	this study	Blabomma californicum (Simon, 1895)	Ingroup	2_Reduced Eyes Clade	M Hedin	MCH 21_105	2021-12-19	adult	M	USA	CA	San Diego	base of Viejas Mtn, E Alpine	32.8357	-116.732	SDSU_original	8478	642	SDSU_fromUCEs	SDSU_fromUCEs	SDSU_fromUCEs
CASENT9093855 (Bla_3855)	Gorneau et al (2023)	Blabomma sp	Ingroup	2_Reduced Eyes Clade						USA	CA	Tehama				SRR25520334	2916282	717	from raw reads	from raw reads	from raw reads
SDSU_G1114	this study	Cybaeozyga heterops Chamberlin & Ivie, 1937	Ingroup	2_Reduced Eyes Clade	M Hedin, R Keith, M McCormack	MCH 06_116	2006-08-15	adult	F	USA	OR	Josephine	Grave Creek, near confluence with Butte Creek, off Lower Grave Creek Road	42.6414	-123.506	SDSU_original	10128	631	SDSU_fromUCEs	SDSU_fromUCEs	SDSU_fromUCEs
MJR2130	Azevedo et al. 2021	Cybaeozyga furtiva sp. nov.	Ingroup	2_Reduced Eyes Clade	M Ramírez, P Michalik		25-29 June, 2017			USA	CA	Del Norte	Six Rivers NF, Smith River area, S Fork Road, 15.7 km (air) E Crescent City	41.769	-124.012	SRR16201473	631621	94	from raw reads	from raw reads	from raw reads
SDSU_G4019	this study	Yorima angelica Roth, 1956	Ingroup	2_Reduced Eyes Clade	M Hedin, R Monjaraz, W Mendez	MCH 22_023	2022-03-26	adult	M	Mexico	Baja California Norte		road to Cerro Bolla, se of Valle de Las Palmas	32.33	-116.645	SDSU_original	4686	624	--	--	--
SCC-2010	Spagna et al. (2010	Yorima sp.	Ingroup	2_Reduced Eyes Clade													--	--	HM576634 (18S)		HM576668 (H3)
SDSU_G1436	this study	Calymmaria persica (Hentz, 1847)	Ingroup	3_PatellarFractureClade	M Hedin, R Keith	MCH 07_090	2007-08-12	adult	M	USA	NC	Alleghany	Blue Ridge Parkway @ Mahogany Rock Road	36.4416	-81.0818	SDSU_original	13530	683	SDSU_fromUCEs	SDSU_fromUCEs	SDSU_fromUCEs
SDSU_G1148	this study	Calymmaria shastae Chamberlin & Ivie, 1937	Ingroup	3_PatellarFractureClade	M Hedin, R Keith, M McCormack	MCH 06_111	2006-08-14	adult	M	USA	CA	Shasta	Dog Creek drainage, near Lunch Gulch	40.9419	-122.522	SDSU_original	7326	679	SDSU_fromUCEs	SDSU_fromUCEs	SDSU_fromUCEs
SDSU_G1089	this study	Siskiyu armilla gen. nov. , sp. nov.	Ingroup	3_PatellarFractureClade	M Hedin, R Keith, M McCormack	MCH 06_115	2006-08-15	adult	M	USA	OR	Josephine	Hwy 46, 8.3 mi. E Cave Junction, near Nelson Creek	42.1643	-123.501	SDSU_original	8833	661	SDSU_fromUCEs	SDSU_fromUCEs	SDSU_fromUCEs
SDSU_G0570	this study	Siskiyu armilla gen. nov. , sp. nov.	Ingroup	3_PatellarFractureClade	M Hedin, R Keith	MCH 05_029	2005-07-10	adult	F	USA	CA	Siskiyou	Matthews Creek CG, along Salmon River	41.1863	-123.215	SDSU_original	28698	674	SDSU_fromUCEs	SDSU_fromUCEs	SDSU_fromUCEs
SDSU_G1087	this study	Siskiyu armilla gen. nov. , sp. nov.	Ingroup	3_PatellarFractureClade	M Hedin	MCH 06_066	2006-04-18	adult	F	USA	CA	Siskiyou	West Fork Beaver Creek, confluence with Little Soda Creek	41.9455	-122.833	SDSU_original	9364	677	--	--	SDSU_fromUCEs
SDSU_G4110	this study	Willisus gertschi Roth, 1981	Ingroup	3_PatellarFractureClade	M Hedin	MCH 23_048	2023-09-09	adult	M	USA	CA	San Bernardino	San Bernardino Mtns, Hwy 38, tributary into East Fork Mountain Home Creek	34.1195	-116.977	SDSU_original	20058	669	SDSU_fromUCEs	SDSU_fromUCEs	SDSU_fromUCEs
SDSU_G1792	this study	Willisus gertschi Roth, 1981	Ingroup	3_PatellarFractureClade	S Derkarabetian	SD 10_003	2010-05-03	adult	F	USA	CA	San Bernardino	Manker Flats Campground, Mt. Baldy Road 9.0 miles N of Mountain Ave	34.2627	-117.633	SDSU_original	4202	679	--	--	SDSU_fromUCEs
SDSU_G0838	this study	Cybaeota nana Chamberlin & Ivie, 1937	Ingroup	4_Cybaeota lineage	M Hedin, J Starrett, S Thomas, R Keith, J Deas, M Reinbold	MCH 05_107	2005-11-06	adult	F	USA	CA	Riverside	Hwy 243, N Idyllwild, S North Fork San Jacinto River	33.7911	-116.746	SDSU_original	11415	676	SDSU_fromUCEs	SDSU_fromUCEs	SDSU_fromUCEs
JSSC_007	Spagna et al. (2010	Cybaeota sp. 3	Ingroup	4_Cybaeota lineage													--	--	HM576629 (18S)	HM576645 (28S)	HM576664 (H3)
SDSU_G1349	this study	Allocybaeina littlewalteri Bennett, 2020	Ingroup	5_coreCybaeidae	M Hedin, J Starrett, S Thomas, D Leavitt, R Keith	MCH 07_018	2007-03-26	adult	F	USA	CA	Mendocino	Hwy 20, near Noyo Hill, E Ft Bragg	39.4051	-123.734	SDSU_original	9800	717	SDSU_fromUCEs	SDSU_fromUCEs	SDSU_fromUCEs
JSSC_012	Spagna et al. (2010	Cybaeidae Gen 4 sp. (= Allocybaeina)	Ingroup	5_coreCybaeidae													--	--	HM576637 (18S)	HM576652 (28S)	HM576671 (H3)
SDSU_G1150	this study	Cybaeina dixoni Bennett, 2023	Ingroup	5_coreCybaeidae	M Hedin, R Keith, M McCormack	MCH 06_125	2006-08-17	adult	M	USA	CA	Siskiyou	China Creek, 0.7 mi S confluence with Klamath River, China Grade Rd, E of Happy Camp	41.7947	-123.301	SDSU_original	13628	684	SDSU_fromUCEs	SDSU_fromUCEs	--
SDSU_G1216	this study	Cybaeus opulentus Bennett, 2021	Ingroup	5_coreCybaeidae	M Hedin, R Keith	MCH 06_137	2006-11-23	adult	M	USA	CA	El Dorado	Hwy 50 at Riverton, S side South Fork American River	38.7702	-120.449	SDSU_original	9418	678	SDSU_fromUCEs	SDSU_fromUCEs	SDSU_fromUCEs
CASENT9030871 (Cyb_0871)	Gorneau et al (2023)	Cybaeus sp	Ingroup	5_coreCybaeidae						USA	CA	Siskiyou	W Fort Jones			SRR25520355	1666317	769	from raw reads	from raw reads	from raw reads
	Arakawa et al. 2022	Cybaeus mellotteei (Simon, 1886)	Ingroup	5_coreCybaeidae						Japan						DRR297879	559608	342	from raw reads	from raw reads	from raw reads
SDSU_G1111	this study	Neocybaeina burnetti Bennett, 2023	Ingroup	5_coreCybaeidae	M Hedin, R Keith, M McCormack	MCH 06_118	2006-08-16	adult	F	USA	OR	Curry	Hwy 33, about 22 mi. E. Gold Beach, W of Agness	42.5465	-124.127	SDSU_original	30285	624	SDSU_fromUCEs	SDSU_fromUCEs	SDSU_fromUCEs
SDSU_G2033	this study	Pseudocybaeota butterfieldi Bennett, 2022	Ingroup	5_coreCybaeidae	M Hedin, E Ciaccio, A Cabrero, J Starrett	MCH 14_017	2014-08-08	adult	F	USA	CA	Humboldt	off Hwy 101, N of Orick	41.302	-124.049	SDSU_original	30854	638	SDSU_fromUCEs	SDSU_fromUCEs	SDSU_fromUCEs
SDSU_G1586	this study	Rothaeina petersoni Bennett, 2023	Ingroup	5_coreCybaeidae	M Hedin, J Starrett, S Thomas	MCH 08_020	2008-03-28	adult	F	USA	CA	Calaveras	Winton Road, NE of West Point, along Bear Creek	38.4304	-120.471	SDSU_original	11006	668	SDSU_fromUCEs	SDSU_fromUCEs	SDSU_fromUCEs
JSSC_006	Spagna et al. (2010	Cybaeina sp. 1 (likely Rothaeina)	Ingroup	5_coreCybaeidae													--	--	HM576631 (18S)	HM576647 (28S)	HM576666 (H3)
JSSC_009	Spagna et al. (2010	Cybaeina sp. 2 (likely Rothaeina)	Ingroup	5_coreCybaeidae													--	--	HM576632 (18S)	HM576648 (28S)	HM576667 (H3)
JSSC_008	Spagna et al. (2010	Cybaeidae Gen 1 sp. (= Rothaeina)	Ingroup	5_coreCybaeidae													--	--	HM576630 (18S)	HM576646 (28S)	HM576665 (H3)
CASENT9021952 (Chu_1952)	Gorneau et al (2023)	Chumma inquieta Jocqué, 2001	Outgroup	Macrobunidae												SRR25520313	1351348	642
CASENT9034070 (Mal_4070)	Gorneau et al (2023)	Malenella nana Ramírez, 1995	Outgroup	Macrobunidae												SRR25520335	1628095	625
	Arakawa et al. 2022	Neoantistea quelpartensis Paik, 1958	Outgroup	Hahniidae												DRR297193	262943	326
CASENT9112234 (p2234)	Gorneau et al (2023)	Cybaeolus pusillus Simon, 1884	Outgroup	Hahniidae												SRR25520327	1609520	326
CASENT9078116 (p8116)	Gorneau et al (2023)	Brommella punctosparsa (Oi, 1957)	Outgroup	Cicurinidae												SRR25520326	3873380	433
HAN010	this study (J Wolff data)	Cicurina cicur (Fabricius, 1793)	Outgroup	Cicurinidae												J Wolff data	73771	653
SDSU_G3836	this study	Cicurina travisae Gertsch, 1992	Outgroup	Cicurinidae	C Strickland		2020-08-18	imm		USA	TX	Travis	Perry Park Cave			SDSU_original	373363	641
CASENT9023548 (Tox0016)	Gorneau et al (2023)	Toxops sp	Outgroup	Toxopidae												SRR25520315	3113424	638
CASENT9023652 (Omm3652)	Gorneau et al (2023)	Ommatauxesis sp	Outgroup	Toxopidae												SRR25520329	7795051	645
CASENT9087230 (Lat_7230)	Gorneau et al (2023)	Lathys affinis (Blackwall, 1862)	Outgroup	Dictynidae												SRR25520339	10187911	640
CASENT9087231 (Mex_7231)	Gorneau et al (2023)	Mexitlia trivittata (Banks, 1901)	Outgroup	Dictynidae												SRR25520332	3596829	521
